# Supplementary material for: Celery and Spinach Flavonoid-Rich Extracts Enhance Phytoalexin Production in Powdery Mildew-Infected Cucumber Leaves
Source: Plants (Basel). 2025 Aug 4;14(15):2414. doi: 10.3390/plants14152414 (PMC12349301; doi:10.3390/plants14152414)
Supplement: Supplementary file 1 [file plants-14-02414-s001.zip]

Archive with 1 entries (1 files):
- plants-3694753-supplementary.pdf
